# Supplementary material for: Evaluation of pro-inflammatory cytokines in frail Tunisian older adults
Source: PLoS One. 2020 Nov 9;15(11):e0242152. doi: 10.1371/journal.pone.0242152 (PMC7652286; doi:10.1371/journal.pone.0242152)
Supplement: S1 Data — (XLSX) [file pone.0242152.s001.xlsx]

## Sheet: Feuil1
		Sex	Age	Poids	Taille	Diabete	HTA	Medication	Score SEGA	GDS	Chute	MNA	ADL	MiniCog	Albumine	Creatinemie	TNF	IL6	IL8
		1	72	66	1.78	2	1	1	3	0	1	8	6	3	30.4	78	30.59	15.87	10.42
		2	65	92	1.65	2	2	2	3	0	1	9	6	5	33	64	25.06	7.39	19.91
		2	67	80	1.55	2	2	0	5	0	1	10	6	2	30.2	56	32.39	12.03	20.7
		1	78	65	1.7	2	2	2	3	0	1	13	6	5	39	84	29.21	12.41	28.06
		2	73	60	1.53	2	2	0	1	0	1	12	6	3	35.4	57	27.85	13.78	19.91
		1	65	46	1.73	1	2	4	6	1	1	11	6	3	25	57	25.54	14.98	8.97
		1	69	68	1.56	1	1	6	4	0	1	14	6	5	39.54	67	26.5	38.11	31.46
		1	70	85	1.83	1	1	4	4	2	2	7	5.5	5	33.52	74	30.47	27.13	22.31
		1	72	82	1.72	1	1	3	7	0	2	12	5	5	39.72	101	28.34	15.46	13.37
		2	65	62	1.74	1	1	3	4	0	1	9	6	3	39.51	58	24.23	7.39	10.78
		2	77	54	1.63	1	1	4	9	4	1	7	6	3	35.8	90	24.23	7.56	7.9
		2	82	76	1.59	1	1	5	10	0	2	11	4	3	37.9	91	26.62	125.78	21.5
		1	71	78	1.88	1	1	6	9	4	1	7	5.5	2	37.1	94	23.29	9.55	11.89
		2	66	64	1.52	2	1	1	9	4	1	7	6	2	41.3	60	18.64	7.9	5.44
		1	69	64	1.63	2	2	2	11	4	1	14	3	3	39.9	84	29.84	7.9	8.25
		2	76	63	1.6	1	2	4	15	4	2	4	3	2	29.8	58	28.59	22.59	28.06
		2	67	85	1.62	1	2	4	18	0	2	4	0.5	2	20.9	90.7	33.29	166.76	24.33
		2	82	73	1.52	1	1	5	12	3	2	7	3.5	2	36.8	62	27.48	11.08	10.42
		2	83	52	1.48	2	2	2	18	3	2	4	0.5	2	22.2	56	148.86	17.2	11.15
		2	78	36.5	1.53	2	1	2	15	2	2	2	1	2	28.4	113	23.52	11.71	21.9
		2	93	58	1.5	2	1	5	13	0	2	8	3	2	31.97	120	41.55	5.24	28.06
		2	97	46	1.53	1	2	4	23	4	3	3	0	1	29.38	83	27.23	18.48	13.37
		2	84	45	1.51	2	2	2	18	0	3	6	0.5	2	18.09	41	24.7	18.55	11.89
		1	83	59.5	1.57	2	1	3	15	4	2	4	3.5	1	37.9	163	29.46	10.65	31.46
		1	81	62	1.7	2	1	4	18	4	3	9	3.5	2	43	92	27.48	7.67	502.19
		1	81	63	1.68	1	1	3	15	4	3	7	3	2	50.9	110	34.21	7.85	16.79
		1	66	77	1.78	1	1	4	5	1	1	10	6	5	42.3	97	25.3	10.04	31.03
		1	65	56	1.67	2	2	0	7	0	3	8	3.5	3	24.3	86	31.1	16.36	65.57
		1	68	76	1.62	1	2	3	3	1		10	6	4	40.2	73	29.96	13.39	27.64
		2	69	55	1.6	2	2	2	2	0	1	10	6	2	38.8	63	42.68	6.88	29.75
		1	66	95	1.72	1	1	2	4	0	2	13	6	5	32.1	91	26.99	7.9	14.88
		1	72	108	1.73	1	2	6	4	0	1	13	6	5	33.2	51	25.66	14.65	17.9
		1	77	70	1.72	1	2	3	4	0	2	11	6	5	39	69	26.87	7.79	14.88
		1	76	78	1.63	2	1	3	7	3	1	10	6	5	40	13.9	33.82	100.78	25.15
		1	68	85.5	1.76	1	1	5	4	2	1	9	6	4	34.3	107	23.64	27.79	6.13
		2	69	54	1.56	2	1	3	2	0	1	11	6	3	28.7	79.65	40.02	13.45	21.1
		2	83	107	1.7	2	2	0	4	1	1	13	6	3	37.7	73	23.17	7.79	13
		1	80	83	1.83	2	2	1	5	0	2	14	6	3	42.98	142	66.01	20.17	7.54
		2	74	66	1.61	1	2	5	2	3	1	14	6	3	41.5	80	25.42	11.27	8.97
		1	65	81	1.75	2	1	10	6	1	1	14	6	5	39.91	84	28.59	9.79	16.41
		1	78	82	1.63	2	2	4	3	0	1	13	6	5	34.2	89	24.58	8.43	13.37
		1	71	75.5	1.7	1	2	4	6	0	2	11	5	3	32.91	57	28.09	10.04	22.71
		2	81	50	1.6	1	2	2	4	0	1	12	6	1	41.71	72	23.99	9.37	10.42
		1	65	72	1.64	2	1	2	5	3	1	13	6	4	40.5	87	28.22	7.62	24.33
		1	79	43	1.55	2	1	3	11	0	3	5	2	3	43.3	137	27.6	11.9	22.1
		1	75	52	1.62	1	1	5	9	3	2	4	4	2	35.11	119	25.18	39.24	22.31
		1	71	62	1.67	2	2	10	11	1	2	10	3.5	4	32.99	71	26.38	18.12	15.64
		2	65	76	1.52	1	1	6	11	0	2	8	3.5	2	34.07	230	28.71	24.31	75.63
		1	72	62	1.73	2	2	2	9	1	2	7	5	3	34.34	137	22.82	10.59	43.97
		2	70	65	1.56	2	1	5	9	3		11	5	2	36.49	74	30.34	6.88	3.04
		2	82	47.5	1.58	2	1	4	9	1	2	7	5.5	3	38.87	123	25.78	7.11	16.41
		2	88	60	1.55	2	2	4	9	0	2	11	5	2	36.86	46	25.78	7.96	21.5
		2	87	60	1.54	2	2	4	11	2	3	8	4.5	3	35.52	43	24.47	9.19	32.75
		2	74	88	1.58	1	2	4	11	3	2	8	3	2	44.9	62	26.38	9.98	9.69
		2	89	62	1.54	1	2	3	9	2		8	5.5	1	45.9	87	24.82	10.77	8.25
		2	65	74	1.61	2	2	1	11	4	1	7	4.5	0	51.4	84	29.71	7.11	7.9
		2	78	56	1.5	1	1	4	9	4	1	9	6	3	45	86	25.3	6.49	6.84
		1	74	53	1.47	2	1	3	9	4	1	10	6	2	32.1	183	24.35	12.09	8.25
		1	65	64	1.62	1	2	3	11	4	1	10	5.5	3	42.3	78	25.3	8.37	11.52
		1	77	53	1.68	1	2	3	13	2	2	2	3	2	30.2	43	32.26	13.71	30.6
		2	89	58	1.46	1	1	2	15	4	2	4.5	3	2	33.1	62	31.36	10.4	21.5
		2	79	50	1.55	2	1	6	25	4	2	2	0	0	16.2	50	30.72	498.7	22.31
		2	84	47	1.46	2	1	2	13	0	2	4	3	1	23.8	57	22.59	37.27	8.25
		2	66	45	1.6	2	1	5	13	2	2	3	3	2	18.8	91	40.85	14.71	34.93
		2	67	90	1.64	1	1	5	13	3	2	8	3.5	4	31.2	75	28.34	9.91	24.74
		1	67	81	1.76	1	1	5	14	0	3	6	0.5	2	36.05	328	28.71	9.73	17.56
		2	72	100	1.68	1	1	3	14	4	3	4	1.5	2	21.4	95	27.72	161.98	34.49
		2	86	50	1.6	2	2	3	21	4	3	2	0.5	0	27.03	4.5	33.95	63.92	191.45
		1	80	50	1.62	1	1	4	17	4	3	2	2	0	42.7	97	26.75	6.49	173.56
		1	72	58	1.63	2	1	4	15	4	2	5	2	0	45.8	97	24.47	7.62	71.87
